# Supplementary material for: Skeletal age assessed by Greulich-Pyle: Intra-observer and inter-observer agreement among male pubertal tennis players
Source: PLoS One. 2025 Jan 22;20(1):e0307305. doi: 10.1371/journal.pone.0307305 (PMC11753636; doi:10.1371/journal.pone.0307305)
Supplement: S1 Data — (XLSX) [file pone.0307305.s001.xlsx]

## Sheet: D_n=97
SUPPLEMENTARY FILE DATABASE
NORD_PARTIAL	Age_yrs	Stature_cm	Body_mass_kg	GP_OBS1_TM1_SA_bone_by_bone_median	GP_OBS1_TM1_SA_bone_by_bone_mean	GP_OBS1_TM1_SA_Radius	GP_OBS1_TM1_SA_Ulna	GP_OBS1_TM1_SA_Capitate	GP_OBS1_TM1_SA_Hamate	GP_OBS1_TM1_SA_Triquetral	GP_OBS1_TM1_SA_Pisiform	GP_OBS1_TM1_SA_Lunate	GP_OBS1_TM1_SA_Scaphoid	GP_OBS1_TM1_SA_Trapezium	GP_OBS1_TM1_SA_Trapezoid	GP_OBS1_TM1_SA_AS	GP_OBS1_TM1_SA_MET_1	GP_OBS1_TM1_SA_MET_2	GP_OBS1_TM1_SA_MET_3	GP_OBS1_TM1_SA_MET_4	GP_OBS1_TM1_SA_MET_5	GP_OBS1_TM1_SA_PP_1	GP_OBS1_TM1_SA_PP_2	GP_OBS1_TM1_SA_PP_3	GP_OBS1_TM1_SA_PP_4	GP_OBS1_TM1_SA_PP_5	GP_OBS1_TM1_SA_MP_2	GP_OBS1_TM1_SA_MP_3	GP_OBS1_TM1_SA_MP_4	GP_OBS1_TM1_SA_MP_5	GP_OBS1_TM1_SA_DP_1	GP_OBS1_TM1_SA_DP_2	GP_OBS1_TM1_SA_DP_3	GP_OBS1_TM1_SA_DP_4	GP_OBS1_TM1_SA_DP_5	GP_OBS1_TM2_SA_bone_by_bone_median	GP_OBS1_TM2_SA_bone_by_bone_mean	GP_OBS1_TM2_SA_Radius	GP_OBS1_TM2_SA_Ulna	GP_OBS1_TM2_SA_Capitate	GP_OBS1_TM2_SA_Hamate	GP_OBS1_TM2_SA_Triquetral	GP_OBS1_TM2_SA_Pisiform	GP_OBS1_TM2_SA_Lunate	GP_OBS1_TM2_SA_Scaphoid	GP_OBS1_TM2_SA_Trapezium	GP_OBS1_TM2_SA_Trapezoid	GP_OBS1_TM2_SA_AS	GP_OBS1_TM2_SA_MET_1
1	13.6079	171	72.9	16	15.3947	16	15	M	M	M	M	M	M	M	M	12.5	15	15	15	15	15	16	16	16	16	16	16	16	16	16	15	M	15	M	M	16	15.3947	16	15	M	M	M	M	M	M	M	M	12.5	15
2	13.5066	167.8	56.6	14	14.3182	13	13.5	M	M	M	M	M	M	M	M	12.5	14	14	14	14	14	15	15	15	15	15	14	14	14	14	15	15	15	15	15	14	14.3409	13	14	M	M	M	M	M	M	M	M	12.5	14
3	13.2889	170	58.4	15	15.0588	15	15	M	M	M	M	M	M	M	M	M	M	15	15	15	15	15	15	15	15	16	15	15	15	15	15	M	15	M	M	15	15.0588	15	15	M	M	M	M	M	M	M	M	M	M
4	13.6654	175.8	58.4	14	13.8095	15	14	M	M	M	M	M	M	M	M	M	14	14	14	14	14	13.5	13.5	13.5	13.5	13.5	14	14	14	14	13.5	13.5	13.5	13.5	13.5	14	13.7619	14	14	M	M	M	M	M	M	M	M	M	14
5	14.7215	164	49.4	13.75	13.9318	14	14	M	M	M	M	M	M	M	M	12.5	13.5	13.5	13.5	13.5	13.5	13.5	13.5	13.5	13.5	13.5	14	14	14	14	15	15	15	15	15	13.5	13.9091	13.5	14	M	M	M	M	M	M	M	M	12.5	13.5
6	13.948	162.2	52.7	13.5	13.4091	13	14	M	M	M	M	M	M	M	M	12.5	13.5	13.5	13.5	13.5	13.5	13.5	12.5	13.5	13.5	13.5	13.5	13.5	13.5	13.5	13.5	13.5	13.5	13.5	13.5	13.5	13.4091	13	14	M	M	M	M	M	M	M	M	12.5	13.5
7	14.371	168.3	62.1	15	15.2632	16	15	M	M	M	M	M	M	M	M	M	15	15	15	15	15	16	16	15	15	16	15	15	15	16	15	M	M	15	15	15	15.2632	16	15	M	M	M	M	M	M	M	M	M	15
8	14.7681	179.9	58.2	15	14.7143	15	15	M	M	M	M	M	M	M	M	M	14	14	14	14	14	15	15	15	15	15	15	15	15	15	14	15	15	15	15	15	14.7143	15	15	M	M	M	M	M	M	M	M	M	14
9	11.6654	144.4	39.5	11.5	11.647	11	12.5	12.5	12.5	12.5	12.5	12.5	11.5	12.5	12.5	11.5	11	11.5	11.5	11.5	11.5	11	11.5	11.5	11.5	10.5	11.25	11.25	11.25	11.16	11.5	11.5	11.5	11.5	11.5	11.5	11.647	11	12.5	12.5	12.5	12.5	12.5	12.5	11.5	12.5	12.5	11.5	11
10	11.2067	149.1	39.9	11.5	11.7637	11.5	13.5	12.5	12.5	12.5	12.5	12.5	12.5	12.5	12.5	11	11	11.5	11.5	11.5	11.5	11.5	11.5	11.5	11.5	11.5	11.25	11.25	11.25	11.16	11.5	11.5	11.5	11.5	11.5	11.5	11.897	11.5	13.5	13	13	13	13	13	13	13	13	11	11
11	11.7106	144.4	34.2	11	10.8833	11	11	13	13	12	11	11	11	13	13	11	10	10	10	10	10	11	11	11	11	10.5	9.5	9.5	9.5	8.5	11	11	11	11	11	11	10.5583	11	11	11	11	10	11.5	10.25	11.5	11	11	11	10
12	11.6079	143.2	33.7	11.5	11.4053	12.5	11.5	11.5	11.5	11.5	11.5	11	11	11.5	11.5	11.5	11.5	11.5	11.5	11.5	11.5	12.5	11.5	11.5	11.5	11.5	11.25	11.25	10.33	10.33	11.5	11	11.5	11.5	11	11.5	11.4553	12.5	11.5	11.5	11.5	11.5	13	11	11	11.5	11.5	11.5	11.5
13	11.7434	149.8	40.3	11.5	11.7637	11.5	11.5	12.5	12.5	12.5	12.5	12.5	12.5	12.5	12.5	12.5	11.5	11.5	11.5	11.5	11.5	11.5	11.5	11.5	11.5	11.5	11.25	11.25	11.25	11.16	11.5	11.5	11.5	11.5	11.5	11.5	11.947	12.5	11.5	12.5	12.5	12.5	13	12.5	12.5	12.5	12.5	12.5	11.5
14	12.0643	160.1	53.4	13.5	13.0862	13	13	13.5	13.5	13.5	13.5	13.5	13.5	13.5	13.5	M	13.5	13.5	13.5	13.5	13.5	13.5	13.5	13.5	13.5	13.5	12.25	12.25	12.25	12.25	11.5	12.5	12.5	12.5	12.5	13	12.769	13	13	13	13	13	13	13	13	13	13	M	13.5
15	16.7886	177.9	77.2	16	16.2857	18	M	M	M	M	M	M	M	M	M	M	M	M	M	M	M	M	16	16	16	16	16	M	M	16	M	M	M	M	M	16.5	16.75	18	17	M	M	M	M	M	M	M	M	M	M
16	16.8379	183.6	71.2	17.5	17.5	18	17	M	M	M	M	M	M	M	M	M	M	M	M	M	M	M	M	M	M	M	M	M	M	M	M	M	M	M	M	17	17	18	17	M	M	M	M	M	M	M	M	M	M
17	10.8187	142.4	33.7	10	9.93333	10.17	10.17	10	10	10	10	10.25	10	10	10	10	10	10	10	10	10	10	10	10	10	9.5	9.5	9.5	9.5	9.41	10	10	10	10	10	10	10.011	11	10.17	10	10	10	10	10.25	11	10	10	10	10
18	9.88089	143.9	33.1	9	9.09167	9.25	9.25	10	10	9	9	9.5	9	9	9	9	10	9	9	9	9	9	9	9	9	9	8.75	8.75	8.75	8.5	9	9	9	9	9	9	9.05833	9.25	9.25	10	10	9	9	9.5	9	9	9	9	9
19	10.6791	147.2	39.2	9	8.88367	8.17	9.25	9	9	8	8	8.66	8.17	8.17	8.17	8.17	9	9	9	9	9	9	9	9	9	9	8.75	8.75	8.75	8.5	10	10	10	10	9	9	9.12	10.17	8.5	9	9	8	10	9	8.17	8.17	8.17	8.17	10
20	10.8434	152.5	41.4	10	10.3803	11.5	11.5	11.5	11.5	11	11	11	11	11.5	11.5	10	10	10	10	10	10	10	10	10	10	9.5	9.5	9.5	9.5	9.41	10	10	11	10	10	11.5	11.0303	11.5	11.5	11.5	11.5	11	10	11	11	11.5	11.5	10	11.5
21	10.3176	141.8	32.3	9	9.23067	10.17	8.5	10	10	10	10	9.5	10	9	10	10	9	9	9	9	9	9	9	9	9	9	8.75	8.75	8.75	8.5	9	9	9	9	9	9	9.24733	10.17	8.5	10	10	10	10	9.5	10	9	10	10	9
22	10.6681	147.6	32.4	11	10.6667	10.17	10.17	11	11	11.5	11.5	11	11	11	11	10	11	11	10	10	10	11	11	11	11	11	10.5	10.5	10.33	10.33	10	10	11	11	10	11	10.65	10.17	10.17	11	11	11.5	11	11	11	11	11	10	11
23	11.126	142.4	33.7	11	10.8	10.17	10.17	10	10	11	11	10.25	10	10	10	11	11	11	11	11	11	11	11	11	11	11	11.25	11.25	11.25	11.16	11.5	11	11	11	11	11	10.825	10.17	10.17	10	10	11	13	10.25	10	10	10	11	11
24	15.2752	175.7	64.4	16	15.8824	16	16	M	M	M	M	M	M	M	M	M	M	16	16	16	16	16	16	16	16	16	16	16	16	16	15	M	15	M	M	16	15.9375	16	16	M	M	M	M	M	M	M	M	M	15
25	15.6093	168.1	63.1	16	16	17	17	M	M	M	M	M	M	M	M	M	M	16	16	16	16	M	M	M	M	M	M	M	M	M	15	M	15	M	M	16.5	16.25	17	17	M	M	M	M	M	M	M	M	M	15
26	15.7735	176.7	68.7	16	16.1429	18	M	M	M	M	M	M	M	M	M	M	M	16	16	16	16	16	16	16	16	16	16	16	16	16	M	M	M	M	M	18	18	18	M	M	M	M	M	M	M	M	M	M	M
27	12.6928	159	44.3	12.5	12.3	12.5	12.5	12	12	12	12	12	12	12.5	12	12	12.5	12.5	12.5	12.5	12.5	12.5	12.5	12.5	12.5	12.5	12.25	12.25	12.25	12.25	11.5	12.5	12.5	12.5	12.5	12.5	12.5833	12.5	12.5	13	13	13	13	13	13	13	13	12	12.5
28	12.8215	151.7	51.5	12.5	12.7833	12.5	13	13.5	13.5	13.5	13.5	13.5	13.5	13.5	13.5	12.5	13.5	12.5	12.5	12.5	12.5	12.5	12.5	12.5	12.5	12.5	12.25	12.25	12.25	12.25	12.5	12.5	12.5	12.5	12.5	12.5	12.7833	12.5	13	13.5	13.5	13.5	13.5	13.5	13.5	13.5	13.5	12.5	13.5
29	12.8844	151.7	51.5	12.5	12.6167	12.5	12.5	13.5	13.5	12.5	12.5	12.5	12.5	13.5	13.5	12.5	13	12.5	12.5	12.5	12.5	12.5	12.5	12.5	12.5	12.5	12.25	12.25	12.25	12.25	12.5	12.5	12.5	12.5	12.5	12.5	12.2667	12.5	12.5	13.5	13	13	12.5	13	12.5	13	12.5	12.5	12.5
30	12.6681	167.9	46.2	12.75	12.5333	13	13	13.5	13.5	13.5	13.5	13.5	13.5	13.5	13.5	12.5	13	13	13	13	13	12.5	12.5	12.5	12.5	12.5	11.25	12.25	11.25	12.25	11	11	11	11	11	12.5	12.3833	13	13	13	13	13	13	13	13	13	13	12.5	12.5
31	10.4819	153.6	41.2	10	10.1803	11	8.5	11	11	11	11	11	11	11	11	10	10	10	10	10	10	10	10	10	10	10	9.5	9.5	9.5	9.41	10	10	10	10	10	10	10.3303	11	11	11	11	11	13	11	11	11	11	10	10
32	10.5819	140.3	32.1	10	9.50567	8.17	11	10	10	10	10	10.25	10	10	10	10	10	10	10	10	10	10	9	9	9	9	8.75	8.75	8.75	8.5	9	9	9	9	9	10	9.54467	8.17	10.17	10	10	10	11	10.25	11	10	10	10	10
33	10.3861	146.6	35.3	10	10.4303	11	11	11.5	11.5	11.5	11.5	11.5	11.5	11.5	11.5	10	11	10	10	10	10	10	10	10	10	10	9.5	9.5	9.5	9.41	10	10	10	10	10	10	10.4803	11	11	11.5	11.5	11.5	13	11.5	11.5	11.5	11.5	10	11
34	10.3943	142.9	35.6	10	10.103	10.17	10.17	11	11	11	11	11	11	11	11	10	10	10	10	10	10	10	10	10	10	10	8.75	8.75	8.75	8.5	10	10	10	10	10	10	10.2807	11	10.17	11.5	11.5	11.5	11	11.5	11.5	12	12	10	10
35	10.3697	143.6	38.6	10	9.51133	10.17	10.17	10	10	10	10	10.25	10	10	10	10	9	9	9	9	9	10	10	10	10	10	8.75	8.75	8.75	8.5	9	9	9	9	9	10	9.703	10.17	10.17	10	10	11	11	11	11	11	11	10	9
36	10.6421	148.8	38.6	10	10.2803	11	11.5	11	11	11	11	11	11	11	11	10	10	10	10	10	10	10	10	10	10	10	9.5	9.5	9.5	9.41	10	10	10	10	10	10.5	10.447	11	11.5	11	11	11	11	11	11	11	11	10	11
37	10.2191	148	35.7	10.33	11.0053	12.5	12.5	12.5	12.5	12.5	12.5	12.5	12.5	12.5	12.5	12.5	10	10	10	10	10	11	10	10	10	10	10.5	10.5	10.33	10.33	10	10	10	10	10	11.5	11.4887	12.5	12.5	12.5	12.5	12.5	13	12.5	12.5	12.5	12.5	12.5	11.5
38	11.3204	150.2	34.3	12	12.0553	12.5	12.5	13.5	13.5	13.5	13.5	13.5	13.5	13.5	13.5	12.5	11.5	11	11	11	11	11.5	12.5	12.5	12.5	12.5	10.5	10.5	10.33	10.33	11.5	11.5	11.5	11.5	11.5	12.5	11.922	12.5	12.5	13	13	13	13	13	13	12.5	13	12.5	11.5
39	12.0917	163.1	54	12.5	12.7	13.5	12.5	13.5	13.5	12.5	12.5	13.5	13.5	13.5	13.5	12.5	12.5	12.5	12.5	12.5	12.5	12.5	12.5	12.5	12.5	12.5	12.25	12.25	12.25	12.25	12.5	12.5	12.5	12.5	12.5	12.5	12.7667	13.5	12.5	13	13	13	13	12.5	13.5	13	13	12.5	13.5
40	14.6454	172.1	66.7	16	15.7143	15	15	M	M	M	M	M	M	M	M	M	M	16	16	16	16	16	16	16	16	16	16	M	M	M	15	M	15	M	M	16	15.8571	16	15	M	M	M	M	M	M	M	M	M	M
41	14.2484	181.9	68.4	15	15.1765	15	15	M	M	M	M	M	M	M	M	M	15	15	15	15	15	14	15	15	15	15	16	16	16	16	15	M	M	M	M	15	15.1667	16	15	M	M	M	M	M	M	M	M	M	15
42	15.078	180.7	66.9	15	15.2941	16	15	M	M	M	M	M	M	M	M	M	15	15	15	15	15	15	15	15	15	15	16	16	16	16	15	M	M	M	M	15	15.0588	15	15	M	M	M	M	M	M	M	M	M	15
43	15.8576	167.1	52.2	14	14.4048	14	13.5	M	M	M	M	M	M	M	M	M	14	14	14	14	14	15	15	15	15	15	15	15	15	15	14	14	14	14	14	15	14.8095	14	14	M	M	M	M	M	M	M	M	M	14
44	14.1867	169.6	53.8	13.5	13.4762	12.5	13.5	M	M	M	M	M	M	M	M	M	13.5	13.5	13.5	13.5	13.5	14	13.5	13.5	13.5	13.5	13.5	13.5	13.5	13.5	13.5	13.5	13.5	13.5	13.5	13.5	13.5238	13.5	13.5	M	M	M	M	M	M	M	M	M	13.5
45	13.2648	187	72	13.5	13.5227	14	14	M	M	M	M	M	M	M	M	12.5	14	14	14	14	14	14	13.5	13.5	13.5	13.5	13.5	13.5	13.5	13.5	13	13	13	13	13	13.5	13.5455	14	14	M	M	M	M	M	M	M	M	12.5	14
46	13.7796	173	54.7	15	14.9211	15	15	M	M	M	M	M	M	M	M	12.5	15	15	15	15	15	16	15	15	15	15	15	15	15	15	15	M	15	M	M	15	14.6481	15	15	14	14	14	14	14	14	14	14	12.5	15
47	13.0671	158.7	41.6	13.5	13.3333	13	13.5	14	14	14	14	14	14	14	14	12.5	13.5	13.5	13.5	13.5	13.5	13.5	13.5	13.5	13.5	13.5	12.25	12.25	12.25	12.25	13	13	13	13	13	13.5	13.3167	13	13.5	14	14	14	14	14	14	14	14	12.5	13.5
48	12.6577	159.6	50.9	13.25	13.1	12	13.5	14	14	14	14	13.5	13.5	13.5	13.5	12.5	14	13	13	13	13	13.5	13.5	13.5	13.5	13.5	12.25	12.25	12.25	12.25	12.5	12.5	12.5	12.5	12.5	13	12.9	12	13.5	13	13	13	13	13	13	13	13	12.5	14
49	15.9521	193.14	77.4	16	16.1667	18	17	M	M	M	M	M	M	M	M	M	M	16	16	16	16	16	16	16	16	16	M	M	M	M	15	M	M	M	M	16	16.1667	18	17	M	M	M	M	M	M	M	M	M	M
50	15.6522	183.9	76.1	15	15.0476	16	15	M	M	M	M	M	M	M	M	M	15	15	15	15	15	15	15	15	15	15	15	15	15	15	15	15	15	15	15	15	15.1765	17	16	M	M	M	M	M	M	M	M	M	15
94	16.5545	170.1	58.5	17.5	17.5	18	17	M	M	M	M	M	M	M	M	M	M	M	M	M	M	M	M	M	M	M	M	M	M	M	M	M	M	M	M	17.5	17.5	18	17	M	M	M	M	M	M	M	M	M	M
95	12.9863	164.1	48.5	13	13.2381	13.5	14	M	M	M	M	M	M	M	M	M	13	13	13	13	13	13.5	12.5	13.5	13.5	13.5	13.5	13.5	13.5	13.5	13	13	13	13	13	13.5	13.619	13.5	14	M	M	M	M	M	M	M	M	M	13
96	15.2752	180.4	85.5	16	16	17	16	M	M	M	M	M	M	M	M	M	M	16	16	16	16	M	16	16	16	16	16	M	M	M	15	M	M	M	M	16	16.1429	17	16	M	M	M	M	M	M	M	M	M	M
97	13.6818	161.1	62.5	13.5	13.5476	13.5	13	M	M	M	M	M	M	M	M	M	14	13.5	13.5	13.5	13.5	14	13.5	14	13.5	13.5	13.5	13.5	13.5	13.5	13.5	13.5	13.5	13.5	13.5	13.5	13.4286	13.5	13	M	M	M	M	M	M	M	M	M	13.5
98	14.7955	161.1	48	15	15.4	15	15	M	M	M	M	M	M	M	M	M	15	15	15	15	15	M	16	16	16	16	16	M	M	16	15	M	15	M	M	15.5	15.5	15	15	M	M	M	M	M	M	M	M	M	15
99	15.3313	173.5	70.5	16	16	17	16	M	M	M	M	M	M	M	M	M	M	16	16	16	16	16	16	16	16	16	M	M	M	M	15	M	M	M	M	16	16	17	16	M	M	M	M	M	M	M	M	M	M
100	11.5654	146.4	37.5	9.915	10.0553	11	11	9	9	11	11.5	9.5	9	9	9	11.5	11	9	9	9	9	9	9	9	9	9	10.5	10.5	10.33	10.33	11.5	11.5	11.5	11.5	11.5	9	9.76933	11	11.5	9	9	9	11.5	9.5	9	9	9	11.5	9
101	12.2232	153.3	38.5	12.75	12.8667	12.5	12.5	12.5	12.5	13	13	12.5	12.5	13	12.5	12.5	13	13	13	13	13	13.5	13.5	13.5	13.5	12.5	13.5	13.5	13.5	12.5	12.5	12.5	12.5	12.5	12.5	12.5	12.8	12.5	12.5	12.5	12.5	11.5	13	12	12.5	13	12.5	12.5	13
102	12.3026	174.3	68	15	14.2241	13.5	13	12.5	12.5	13	13	12.5	13	13	12.5	M	15	15	15	15	15	15	15	15	15	15	15	15	15	15	14	15	15	15	15	15	14.1724	13.5	13	12.5	12.5	12.5	12.5	12.5	12.5	12.5	13	M	15
103	15.0082	176.1	56	16	16.125	17	17	M	M	M	M	M	M	M	M	M	M	M	M	M	M	16	16	16	16	16	M	M	M	M	15	M	M	M	M	16	16	17	16	M	M	M	M	M	M	M	M	M	M
104	13.3806	169.3	65.5	14	14.0238	13.5	14	M	M	M	M	M	M	M	M	M	14	13.5	13.5	13.5	13.5	15	15	15	15	15	13.5	13.5	13.5	13.5	14	14	14	14	14	14	14	13.5	14	M	M	M	M	M	M	M	M	M	13.5
105	10.8918	144.9	37.5	10	9.953	10.17	10.17	11	11	11	11	11	11.5	11	11	10	9	9	9	9	9	10	10	10	10	10	8.75	8.75	8.75	8.5	10	10	10	10	10	10	10.0807	10.17	10.17	10	10	10	11	10.25	11	10	11	10	10
106	14.6544	158.4	46	12.5	12.9483	13.5	13.5	14	14	14	14	14	14	14	14	M	12.5	12.5	12.5	12.5	12.5	12.5	12.5	12.5	12.5	12.5	12.25	12.25	12.25	12.25	12.5	12.5	12.5	12.5	12.5	13	13.0172	13.5	13.5	13	13	13	13	13	13	13	13	M	13.5
107	12.4956	144	35.5	11.375	11.1887	11	11	10	10	10	12.5	10.25	11.5	11.5	11.5	11.5	11	11	11	11	11	11.5	11.5	11.5	11.5	11.5	11.25	11.25	11.25	11.16	11.5	11.5	11.5	11.5	11.5	11	10.8667	11	11	10	10	10	12.5	10.25	11	11	11	11.5	11
108	11.5613	160.6	47	11.5	11.5053	11.5	11.5	12.5	12.5	12.5	13	12.5	12.5	12.5	11.5	11.5	11	12	12	11	11	11.5	11.5	11.5	11.5	11.5	10.5	10.5	10.33	10.33	11	11	11	11	11	12.5	12.4417	11.5	11.5	12.5	12.5	12.5	13	12.5	12.5	12.5	12.5	11.5	12.5
109	11.0383	156.1	45	11	11.1053	11.5	11.5	11	11	11	13	11	11	11	11	11	11	11	11	11	11	11.5	11.5	11.5	11.5	11.5	10.5	10.5	10.33	10.33	11	11	11	11	11	11	11.1417	11	11	11	11	11	13	11	11	11	11	11	11
110	12.3026	161.6	45.5	12.5	12.5667	12.5	13	12.5	12.5	12.5	13	12.5	12.5	12.5	12.5	12.5	12.5	12.5	12.5	12.5	12.5	12.5	13.5	13.5	12.5	12.5	12.25	12.25	12.25	12.25	12.5	12.5	12.5	12.5	12.5	12.5	12.3333	12.5	13	12.5	12.5	12.5	13	12.5	12.5	12.5	12.5	12.5	13.5
122	11.6564	151.8	47.5	12.5	12.1137	11.5	11.5	12.5	12.5	12.5	13	12.5	12.5	12.5	12.5	12.5	12.5	12.5	12.5	12.5	12.5	12.5	12.5	12.5	12.5	12.5	11.25	11.25	11.25	11.16	11.5	11.5	11.5	11.5	11.5	12.5	12.2167	11.5	11.5	12.5	12.5	12.5	13	12.5	12.5	12.5	12.5	12.5	12.5
123	10.9726	140	39.6	10	9.87767	10.17	11	10	10	10	11	10.25	10	10	10	10	10	9	9	9	9	10	10	10	10	10	9.5	9.5	9.5	9.41	10	10	10	10	10	10	9.93867	10.17	11	10	10	10	11	10.25	10	10	10	10	10
124	12.7809	149.5	36.2	12.75	12.85	12.5	11.5	13.5	13.5	13.5	13.5	13.5	13.5	13.5	13.5	12.5	13	13	13	13	13	13.5	12.5	12.5	13.5	12.5	12.25	12.25	12.25	12.25	12.5	12.5	12.5	12.5	12.5	13.5	13.1333	13	11.5	13.5	13.5	13.5	13.5	13.5	13.5	13.5	13.5	12.5	13
125	11.2286	140	33	10.085	10.3693	10.17	8.5	10	10	10	11	10.25	10	10	10	11	10	10	10	10	10	10	11	11	10	10	10.5	10.5	10.33	10.33	11.5	11	11.5	11.5	11	10.085	10.3693	10.17	8.5	10	10	10	11	10.25	10	10	10	11	10
126	13.4469	158.3	44.5	14	13.8095	13.5	13.5	M	M	M	M	M	M	M	M	M	13.5	14	13.5	13.5	13.5	13.5	13.5	14	14	14	14	14	14	14	14	14	14	14	14	14	13.8095	13.5	13.5	M	M	M	M	M	M	M	M	M	13.5
127	13.5605	159.2	42.8	13.5	13.7143	14	14	M	M	M	M	M	M	M	M	M	13.5	13.5	13.5	13.5	13.5	13.5	14	14	14	15	14	13.5	13.5	13.5	13.5	13.5	13.5	13.5	13.5	13.5	13.5714	14	14	M	M	M	M	M	M	M	M	M	13.5
128	15.0753	164.8	47.3	15	15	15	15	M	M	M	M	M	M	M	M	M	15	15	15	15	15	15	15	15	15	15	15	15	15	15	15	M	M	M	M	15	15	16	M	M	M	M	M	M	M	M	M	M	14
129	13.3423	159.2	55	15	14.8571	15	15	M	M	M	M	M	M	M	M	M	15	15	15	15	14	15	15	15	15	15	15	15	15	15	15	14	15	14	15	15	15	15	15	M	M	M	M	M	M	M	M	M	15
130	12.9466	168.2	50.4	14	13.9048	14	14	M	M	M	M	M	M	M	M	M	14	13.5	13.5	13.5	13.5	14	14	14	14	14	14	14	14	14	14	14	14	14	14	15	14.9048	14	14	M	M	M	M	M	M	M	M	M	15
131	13.7741	154.2	40.5	13.5	13.569	12.5	12.5	13.5	13.5	13.5	13.5	13.5	13.5	13.5	13.5	M	13	13.5	13.5	13.5	13.5	14	14	14	14	14	14	14	14	14	13.5	13.5	13.5	13.5	13.5	12.5	12.8793	12.5	12.5	13.5	13.5	13.5	13.5	13.5	13.5	13.5	13.5	M	11.5
132	14.3401	178.2	61.3	16	15.9412	17	17	M	M	M	M	M	M	M	M	M	15	16	16	16	16	16	16	16	16	16	16	16	M	16	15	M	15	M	M	16	15.9375	17	16	M	M	M	M	M	M	M	M	M	15
133	12.9357	146	37.6	13.5	14	13	13.5	M	M	M	M	M	M	M	M	M	14	13	13	13	13	14	15	15	15	15	15	15	15	15	13.5	13.5	13.5	13.5	13.5	13.5	13.5952	12.5	13.5	M	M	M	M	M	M	M	M	M	13.5
134	8.68784	124.4	25.5	8	8.19733	9.17	9.25	7	9	9	9	8.67	8.17	8.17	8.17	9	8	8	8	8	8	8	8	8	8	8	7.83	7.83	7.83	7.83	8	8	8	8	8	8	8.19733	9.17	9.25	7	9	9	9	8.67	8.17	8.17	8.17	9	8
143	12.5578	150.6	35.8	11.875	12.1	12.5	12.5	13	13	13	13	13	13	13	13	12.5	11.5	11.5	11.5	11.5	11.5	11.5	11.5	11.5	11.5	11.5	12.25	12.25	12.25	12.25	11.5	11.5	11.5	11.5	11.5	11.875	11.9833	12.5	12.5	12.5	12.5	12.5	13	12.5	12.5	12.5	12.5	12.5	11.5
144	13.1616	152.2	45	12.5	12.3	12.5	12.5	11.5	11.5	12.5	12.5	13	13	11.5	11.5	12.5	12.5	12.5	12.5	11.5	11.5	12.5	12.5	12.5	12.5	12.5	12.25	12.25	12.25	12.25	12.5	12.5	12.5	12.5	12.5	12.5	12.3167	12.5	12.5	11.5	11.5	12.5	13	13	13	11.5	11.5	12.5	12.5
145	11.2396	143.7	32.8	10.29	10.5193	11	10.17	10	10	10	11	10.25	10	11	11	11	11	10	10	10	10	10	10	10	10	10	10.5	10.5	10.33	10.33	11.5	11.5	11.5	11.5	11.5	10	10.236	11	10.17	10	10	10	11	10.25	10	11	11	11	10
146	11.3765	140.1	34.1	12.5	12.2833	12.5	11.5	12.5	12.5	12.5	12.5	12.5	12.5	12.5	12.5	11	11.5	12.5	12.5	12.5	12.5	12.5	12.5	12.5	12.5	12.5	12.25	12.25	12.25	12.25	11.5	12.5	12.5	12.5	11.5	12.5	12.5333	12.5	11.5	12.5	12.5	12.5	13	12.5	12.5	12.5	12.5	11	11.5
147	11.4203	150.6	33.7	11.5	11.322	12.5	12.5	11.5	11.5	11.5	11.5	11.5	11.5	11.5	11.5	11	11	11	11	11	11	11.5	11.5	11.5	11.5	11.5	10.5	10.5	10.33	10.33	11.5	11.5	11.5	11.5	11.5	12.25	12.0333	12.5	12.5	11.5	11.5	11.5	13	11.5	11.5	11.5	11.5	11	11.5
148	12.5674	153.8	42.9	12.5	12.6552	13	11.5	13	13	13	13	13	13	13	13	M	12.5	13	13	13	13	12.5	12.5	12.5	12.5	12.5	12.25	12.25	12.25	12.25	12.5	12.5	12.5	12.5	12.5	13	12.931	13	11.5	13	13	13	13	13	13	13	13	M	12.5
149	10.9357	135.6	28.8	10	10.747	11.5	11.5	12.5	11.5	12.5	13	12.5	12.5	12.5	12.5	10	11	10	10	10	10	11	10	10	10	10	9.5	9.5	9.5	9.41	10	10	10	10	10	11.5	11.8303	12.5	11.5	12.5	11.5	12.5	13	12.5	12.5	12.5	12.5	10	11.5
150	12.3231	156.5	42.6	13	13.0333	13	13	14	14	14	14	14	14	14	14	11.5	13.5	12.5	12.5	12.5	12.5	13.5	12.5	12.5	12.5	12.5	12.25	12.25	12.25	12.25	11.5	13.5	13.5	13.5	13.5	13	13.1	13	12.5	13	13	13	13	12.5	13	13	13	11.5	13.5
151	12.345	157.5	62.8	12.5	12.55	12.5	13.5	12.5	12.5	12.5	13	12.5	12.5	12.5	12.5	12.5	13.5	13.5	13.5	13.5	13.5	13.5	12.5	12.5	12.5	12.5	12.25	12.25	12.25	12.25	11.5	11.5	11.5	11.5	11.5	12.5	12.7833	12.5	13.5	12.5	12.5	12.5	13	12.5	12.5	12.5	12.5	12.5	12.5
152	12.8754	159.4	44.4	13.5	13.3793	13	12.5	14	14	14	14	14	14	14	14	M	13.5	13.5	13.5	13.5	13.5	13.5	13.5	13.5	13.5	13.5	12.25	12.25	12.25	12.25	12.5	13.5	13.5	13.5	13.5	13.5	13.4483	13	12.5	13.5	13.5	13.5	13.5	13.5	13.5	13.5	13.5	M	13.5
153	11.7892	150.9	39	12.25	12.0333	12.5	11.5	12.5	12.5	12.5	12.5	12.5	11.5	12.5	12.5	11.5	11.5	11.5	11.5	11.5	11.5	11.5	11.5	11.5	11.5	11.5	12.25	12.25	12.25	12.25	12.5	12.5	12.5	12.5	12.5	12.25	12	12.5	11.5	12.5	12.5	12.5	11.5	12.5	11.5	12.5	12.5	11.5	11.5
154	11.6249	148.9	37	12.5	12.4167	11.5	11.5	12.5	12.5	12.5	13	12.5	12.5	12.5	12.5	12.5	12.5	12.5	12.5	12.5	12.5	12.5	12.5	12.5	12.5	12.5	12.25	12.25	12.25	12.25	12.5	12.5	12.5	12.5	12.5	12.5	12.4167	11.5	11.5	12.5	12.5	12.5	13	12.5	12.5	12.5	12.5	12.5	12.5
155	13.9357	165	55	15	14.6111	14	14	M	M	M	M	M	M	M	M	M	14	14	14	14	14	15	15	15	15	15	15	15	15	15	15	M	15	M	M	14	14.1154	14	14	13	13	13	13	13	13	13	13	M	14
156	10.9781	144.7	43.6	11	10.5167	11	11	11	11	11	11	11	11	11	11	10	10	10	10	10	11.5	10	10	10	10	9.5	9.5	9.5	9.5	9.5	11.5	11	11.5	11.5	11	11	10.7667	11	11	11	11	11	11	11	11	11	11	10	11
157	10.9726	139.4	31.5	12.25	11.7833	12.5	11.5	12.5	12.5	12.5	13	12.5	12.5	12.5	12.5	11	10	10	11	11	12.5	11	11	11	11	9.5	12.25	12.25	12.25	12.25	11	12.5	12.5	12.5	12.5	12.5	12.4167	12.5	11.5	12.5	12.5	12.5	13	12.5	12.5	11	12.5	11	12.5
158	13.5518	176.6	65	15	14.619	14	14	M	M	M	M	M	M	M	M	M	14	14	14	14	14	15	15	15	15	15	15	15	15	15	15	15	14	15	15	15	14.619	14	14	M	M	M	M	M	M	M	M	M	14
159	14.0671	168	60	15	14.5714	14	14	M	M	M	M	M	M	M	M	M	14	14	14	14	14	15	15	15	15	15	15	15	15	15	15	15	14	15	14	15	14.5476	14	13.5	M	M	M	M	M	M	M	M	M	14
[truncated: 82 more columns]
